# Supplementary material for: Combination of Anti-Mycotoxin Additive in Diet Contaminated with Multiple Mycotoxins (Aflatoxin, Fumonisin, Zearalenone and Deoxynivalenol): Effects on Performance and Health of Lambs
Source: Animals (Basel). 2025 Sep 28;15(19):2835. doi: 10.3390/ani15192835 (PMC12523754; doi:10.3390/ani15192835)
Supplement: Supplementary file 1 [file animals-15-02835-s001.zip]

Archive with 1 entries (1 files):
- animals-3886109-supplementary.pdf
